# Supplementary material for: Survival Outcome Prediction in Glioblastoma: Insights from MRI Radiomics
Source: Curr Oncol. 2024 Apr 14;31(4):2233–43. doi: 10.3390/curroncol31040165 (PMC11048751; doi:10.3390/curroncol31040165)
Supplement: Supplementary file 1 [file curroncol-31-00165-s001.zip]

Archive with 1 entries (1 files):
- curroncol-2932182-supplementary.pdf
